# Supplementary material for: 3,4‐Dimethoxychalcone induces autophagy through activation of the transcription factors TFE3 and TFEB
Source: EMBO Mol Med. 2019 Oct 14;11(11):e10469. doi: 10.15252/emmm.201910469 (PMC6835206; doi:10.15252/emmm.201910469)
Supplement: Supplementary file 3 — Source Data for Expanded View and Appendix [file EMMM-11-e10469-s009.zip]

Archive with 8 entries (7 files):
- EMM-10469_EV_Appendix_source_data/
- EMM-10469_EV_Appendix_source_data/.DS_Store
- EMM-10469_EV_Appendix_source_data/EMM-10469-source-data-figev1.pdf
- EMM-10469_EV_Appendix_source_data/EMM-10469-source-data-figev3.pdf
- EMM-10469_EV_Appendix_source_data/EMM-10469-source-data-figev2.pdf
- EMM-10469_EV_Appendix_source_data/EMM-10469-source-data-figev4.pdf
- EMM-10469_EV_Appendix_source_data/EMM-10469-source-data-figs3.pdf
- EMM-10469_EV_Appendix_source_data/EMM-10469-source-data-figs4.pdf
